# Supplementary material for: Small-Molecule Cyclophilin Inhibitors Potently Reduce Platelet Procoagulant Activity
Source: Int J Mol Sci. 2023 Apr 12;24(8):7163. doi: 10.3390/ijms24087163 (PMC10139176; doi:10.3390/ijms24087163)
Supplement: Supplementary file 1 [file ijms-24-07163-s001.zip]

Archive with 5 entries (5 files):
- 2023.03.30 Representatieve movies Quarter Res 9 min h264.mp4
- 2023.03.30 Representatieve movies Quarter Res 9 min mpeg4.avi
- 2023.03.30 Representatieve movies Quarter Res 9 min.avi
- Informed Consent Form_EN.pdf
- Supplementals_text.pdf
